# Supplementary material for: Lipid starvation and hypoxia synergistically activate ICAM1 and multiple genes in an Sp1-dependent manner to promote the growth of ovarian cancer
Source: Mol Cancer. 2015 Apr 8;14:77. doi: 10.1186/s12943-015-0351-z (PMC4396815; doi:10.1186/s12943-015-0351-z)
Supplement: Additional file 1: Table S1. — Full list of genes identified by microarray analysis described in Figure 1b. Genes appearing in this figure are underlined. [file 12943_2015_351_MOESM1_ESM.xlsx]

## Sheet: Sheet1
			Log2 ratio
Primary	GeneSymbol	Genbank
Accession		Accession	Sp1	NS,CoCl2	Sp1,CoCl2	Sp1, CoCl2
			/NS	/NS	/NS	/Sp1
AA704487		AA704487	-0.11	2.98	0.25	0.35
NM_002228	JUN	NM_002228	0.39	2.04	0.14	-0.25
NM_000364	TNNT2	NM_000364	0.17	1.78	0.61	0.44
AI192327		AI192327	0.33	1.28	0.65	0.32
AK000995		AK000995	0.21	1.33	0.14	-0.08
NM_006025	P11	NM_006025	-2.85	2.18	-2.55	0.3
NM_002228	JUN	NM_002228	0.36	2	0.1	-0.26
THC2658666			-0.19	1.92	0.1	0.29
BC033812	TRIM73	BC033812	-0.55	1.37	-1.27	-0.72
NM_001005404	YPEL2	NM_001005404	0.42	1.62	0.26	-0.16
THC2701140			-0.92	1.27	-0.65	0.27
NM_002228	JUN	NM_002228	0.36	2.03	0.11	-0.25
NM_173495	PTCHD1	NM_173495	-0.65	1.21	-0.16	0.49
BM505503		BM505503	0	4.15	0.24	0.24
NM_006566	CD226	NM_006566	-0.83	1.79	-0.99	-0.16
AY007211	FPGS	AY007211	0.35	1.38	0.27	-0.08
AF217983		AF217983	-0.04	1.82	-0.42	-0.38
NM_006215	SERPINA4	NM_006215	-0.1	2.49	0.34	0.44
AY358241		AY358241	0.18	1.4	0.27	0.09
NM_170710	WDR17	NM_170710	-0.1	2.45	0.24	0.34
XM_001725765	LOC100131342	XM_001725765	-0.09	2.29	0.22	0.32
AL049390		AL049390	0.29	1.21	-0.21	-0.5
NM_145791	MGST1	NM_145791	-0.94	1.63	-0.62	0.32
NM_198427	BCAN	NM_198427	0.08	3.12	-0.14	-0.22
AB051477	TMEM108	AB051477	-0.1	5.06	0.23	0.34
THC2737559			-0.02	1.32	-0.16	-0.14
NM_001136572	FAM90A7	NM_001136572	-0.34	1.73	0.15	0.5
NM_016513	ICK	NM_016513	0.49	1.89	0.89	0.4
NM_003835	RGS9	NM_003835	0.38	1.71	0.97	0.6
NM_000246	CIITA	NM_000246	0.38	2.38	0.24	-0.14
BC005220	CCT8	BC005220	0.21	1.31	-0.62	-0.83
NM_003328	TXK	NM_003328	-0.59	2.55	-0.26	0.33
			0.33	1.24	0.9	0.57
NM_000364	TNNT2	NM_000364	0.2	1.78	0.65	0.45
AK056627	FLJ32065	AK056627	0.45	2.49	0.24	-0.21
NM_199235	COLEC11	NM_199235	0.14	1.25	0.6	0.46
NM_001878	CRABP2	NM_001878	-0.14	1.2	0.1	0.24
THC2482457			0.3	1.29	0.88	0.58
			-0.94	1.47	-0.61	0.32
NM_001025101	MBP	NM_001025101	-0.35	1.85	0.06	0.41
NM_001101419	ZNF541	NM_001101419	0.23	1.42	0.1	-0.14
NM_012234	RYBP	NM_012234	-0.04	1.37	-0.26	-0.21
NM_207392	KRTDAP	NM_207392	-0.2	1.5	0.06	0.26
NM_153694	SYCP3	NM_153694	0.2	1.89	0.07	-0.13
BG007597		BG007597	-0.02	1.26	0.29	0.31
NM_012261	C20orf103	NM_012261	0.39	1.72	0.33	-0.06
			-0.3	1.43	-0.01	0.29
NM_002228	JUN	NM_002228	0.38	2	0.1	-0.28
AK127004	LOC100131601	AK127004	0.24	1.24	0.73	0.49
AK128645	SDCBP	AK128645	-0.06	1.62	0.44	0.5
NM_174911	FAM84B	NM_174911	-0.95	1.31	-0.39	0.56
THC2671102			0.38	1.24	-0.43	-0.81
THC2741040		CB243285	0.24	1.31	0.41	0.17
AL831885	FLCN	AL831885	-0.08	1.22	0.06	0.13
NM_001136485	C11orf86	NM_001136485	-0.29	1.25	0	0.29
AW772196		AW772196	-1.23	1.79	-1.64	-0.41
NM_020214	PARP6	NM_020214	-1.59	1.21	-2.25	-0.67
NM_002228	JUN	NM_002228	0.4	1.98	0.11	-0.29
			-0.18	1.38	-0.2	-0.02
NM_080829	FAM65C	NM_080829	-1.86	1.94	-1.53	0.34
AK097792	FLJ40473	AK097792	0.15	1.75	-0.46	-0.61
NM_016298	FBXO40	NM_016298	0.28	2.26	-0.55	-0.84
AK056793	LOC145694	AK056793	-0.18	1.38	-0.26	-0.08
AK056971	hCG_2019139	AK056971	-0.08	2.73	0.26	0.34
NM_178134	CYP4Z1	NM_178134	-0.19	1.72	-0.59	-0.4
NM_017655	GIPC2	NM_017655	-0.07	2.69	0.25	0.32
BC007366	C9orf70	BC007366	0.42	1.4	-0.62	-1.05
NM_006504	PTPRE	NM_006504	-1.01	1.21	-1.82	-0.81
NM_006475	POSTN	NM_006475	-0.08	2.77	0.26	0.34
NM_003853	IL18RAP	NM_003853	0.29	2.22	-0.8	-1.08
NM_001007531	NKAPL	NM_001007531	-0.1	2.35	0.25	0.35
NM_000539	RHO	NM_000539	-0.08	3.15	0.27	0.34
U85992		U85992	0.37	1.33	0.14	-0.23
AK056283		AK056283	-0.93	1.74	-0.94	0
NM_002228	JUN	NM_002228	0.38	2.02	0.12	-0.25
NM_176810	NLRP13	NM_176810	-0.08	4.24	0.26	0.34
THC2611044			0.48	1.55	0.64	0.16
ENST00000396486		BC025775	-0.22	2.54	-1.21	-0.99
NM_207360	ZC3H12D	NM_207360	0.36	2.35	-0.18	-0.54
NM_138331	RNASE8	NM_138331	0.39	1.91	-0.08	-0.46
NM_005906	MAK	NM_005906	-0.15	1.22	0.21	0.36
NM_148897	SDR9C7	NM_148897	-0.08	3.99	0.25	0.33
NM_033163	FGF8	NM_033163	0.11	2.5	0.44	0.33
NM_032973	PCDH11Y	NM_032973	-0.07	2.9	0.27	0.35
NM_079420	MYL1	NM_079420	-0.08	3.94	0.25	0.34
NM_000044	AR	NM_000044	-0.1	2.62	0.25	0.35
THC2664391			-0.48	1.5	-0.14	0.35
ENST00000290863		BC036375	-0.42	4.11	-0.07	0.34
THC2729109			0.41	1.47	0.68	0.27
THC2671450			0.42	1.56	-0.36	-0.77
CR610169		CR610169	-0.46	2.78	-0.12	0.34
THC2659198			0.19	1.53	-0.39	-0.58
AK024328	ABCA1	AK024328	-1.33	1.33	-1.53	-0.2
NM_001013698	C12orf69	NM_001013698	-0.07	4.34	0.27	0.35
NM_001300	KLF6	NM_001300	0.27	1.51	0.79	0.52
AI161251		AI161251	-0.07	2.67	0.27	0.35
NM_004752	GCM2	NM_004752	-0.08	3.84	0.27	0.34
NM_144701	IL23R	NM_144701	-1.26	1.8	-1.02	0.24
			-0.07	2.52	0.27	0.34
AW377662		AW377662	0.04	2.22	-0.75	-0.79
NM_001133	AFM	NM_001133	-0.07	3.35	0.27	0.34
NM_005546	ITK	NM_005546	-0.51	1.34	-1.08	-0.57
NM_005203	COL13A1	NM_005203	-0.07	3.53	0.27	0.35
NM_002247	KCNMA1	NM_002247	-0.08	2.51	0.26	0.34
NM_001136537	LOC149478	NM_001136537	0.49	1.59	1.09	0.59
NM_002591	PCK1	NM_002591	-0.09	2.53	0.25	0.34
NM_003251	THRSP	NM_003251	-0.14	2.22	-0.43	-0.3
NM_198289	CIDEA	NM_198289	0.28	1.36	0.56	0.27
NM_001005353	AK3L1	NM_001005353	0.33	1.35	0.89	0.56
NM_006025	P11	NM_006025	-2.67	2.63	-3.09	-0.42
AK024082		AK024082	-0.24	2.11	-0.23	0.01
NM_080818	OXGR1	NM_080818	-0.09	2.79	0.25	0.34
ENST00000342757		BC128187	-0.53	4.13	-0.02	0.51
AK097297	HLA-DQB1	AK097297	0.16	2.11	-0.09	-0.25
THC2658816			0.15	2.85	0.27	0.12
NM_001025199	CHI3L2	NM_001025199	-0.09	2.91	0.25	0.34
ENST00000290863		BC036375	-1.52	2.18	-1.18	0.34
NM_016592	GNAS	NM_016592	-0.95	2.88	-0.88	0.08
			-0.08	3.86	0.26	0.34
NM_012152	LPAR3	NM_012152	-0.07	3.36	0.28	0.35
NM_002228	JUN	NM_002228	0.38	2.02	0.12	-0.25
NM_173167	UNC45B	NM_173167	-0.07	5.48	0.28	0.35
NM_032973	PCDH11Y	NM_032973	0.05	4.2	0.26	0.21
NM_139211	HOPX	NM_139211	-1.48	1.99	-1.66	-0.18
AY358216	UNQ9374	AY358216	-0.07	3.71	0.27	0.35
AF072164	C9orf33	AF072164	-0.1	2.36	0.24	0.34
NM_015162	ACSBG1	NM_015162	0.49	1.4	-0.07	-0.56
AK125302	LOC100128239	AK125302	-0.12	5.06	-0.2	-0.08
NM_052954	CYYR1	NM_052954	-0.17	5.15	0.17	0.35
NM_138440	VASN	NM_138440	-0.1	1.58	0.4	0.51
NM_130438	DYRK1A	NM_130438	0.04	2.64	-0.6	-0.64
BC010870		BC010870	-0.07	2.52	0.27	0.35
NM_000231	SGCG	NM_000231	-0.07	3.66	0.28	0.35
			0.48	1.73	0.86	0.37
THC2746807			0.47	1.45	-0.52	-0.99
X77690		X77690	-0.32	2.65	-0.65	-0.33
			-1.04	1.46	-1.51	-0.47
NM_001018082	ADIG	NM_001018082	-0.08	4.94	0.27	0.35
THC2682672			0.24	3.07	0.28	0.03
NM_020530	OSM	NM_020530	-0.02	1.46	0.5	0.52
ENST00000354343		BM709556	-1	1.52	-0.63	0.36
AK055730	SLC23A3	AK055730	0.26	1.9	-0.22	-0.48
THC2507792			-0.39	1.51	-0.07	0.32
NM_001139444	BET3L	NM_001139444	0.13	1.79	0.7	0.57
NM_176813	AGR3	NM_176813	-0.57	3.46	-0.22	0.36
NM_053044	HTRA3	NM_053044	-1.74	1.35	-1.17	0.57
AK055900	C18orf15	AK055900	-0.52	2.92	-0.18	0.34
NM_006045	ATP9A	NM_006045	-0.53	1.74	-1.02	-0.49
NM_001008496	PIWIL3	NM_001008496	-0.09	2.92	0.25	0.35
NM_002228	JUN	NM_002228	0.37	2.01	0.13	-0.25
THC2559114		BF765768	-0.1	2.34	0.25	0.35
AK056624		AK056624	-0.1	3.92	0.25	0.35
THC2698534			-0.1	1.94	-0.21	-0.11
NM_182499	TDRD10	NM_182499	0.08	1.43	-0.04	-0.12
AK096512	LOC100132363	AK096512	0.31	1.33	0.61	0.29
AY358491		AY358491	0.26	2.45	-1.79	-2.05
ENST00000380946		U51869	0.04	1.43	0.61	0.58
THC2656116			0.31	2.41	-0.08	-0.39
AK096821	CCDC141	AK096821	0.17	1.39	-0.31	-0.49
AK023045	AGBL3	AK023045	0.22	1.23	-2.29	-2.51
NM_003122	SPINK1	NM_003122	-0.48	2.59	-1.26	-0.78
CD300452		CD300452	-0.09	4.38	0.26	0.34
BQ674642		BQ674642	0.24	1.87	0.09	-0.15
THC2559669		BF946023	-0.09	2.38	0.25	0.34
AL541613		AL541613	0.4	2.52	-0.12	-0.51
ENST00000399016		BC015129	-0.13	1.32	0.4	0.52
BC111482		BC111482	0.31	1.65	-0.22	-0.53
ENST00000290863		BC036375	-1.53	2.29	-1.19	0.34
NM_022648	TNS1	NM_022648	0.06	1.36	-0.79	-0.85
			-0.31	1.56	-0.28	0.03
BC039371	LOC285735	BC039371	-0.1	5.3	0.25	0.36
			-0.09	1.24	-0.16	-0.07
			0.24	1.91	-0.27	-0.51
AF116687		AF116687	-0.92	1.67	-0.73	0.19
AA678491		AA678491	-0.41	2.91	-0.07	0.34
THC2729414			-0.61	1.78	-0.67	-0.07
NM_001018113	FANCB	NM_001018113	-0.55	1.29	-0.63	-0.08
			-2.19	3.04	-2.47	-0.27
NM_144667	C12orf67	NM_144667	-0.08	4.31	0.27	0.35
BC031042	EPB41L4A	BC031042	-1.41	1.55	-1.06	0.35
NM_020872	CNTN3	NM_020872	-0.08	3.38	0.26	0.34
NM_015278	SASH1	NM_015278	0.36	1.28	0.83	0.48
NM_000222	KIT	NM_000222	-0.08	2.35	0.27	0.35
ENST00000378250		AK090824	-0.54	1.55	-1.62	-1.09
AK024110		AK024110	-0.79	1.53	-0.35	0.44
THC2580935		CN412013	0.38	1.94	-0.62	-1
NM_002700	POU4F3	NM_002700	-0.57	2.11	-0.99	-0.41
NM_001017981	RNF215	NM_001017981	0.23	1.37	0.42	0.19
L10405	HUMBINDC	L10405	-0.06	1.53	0.4	0.46
AK022251	QRSL1	AK022251	-0.1	1.29	-1.52	-1.42
NM_014616	ATP11B	NM_014616	0.12	1.25	-0.96	-1.08
BC034424	HEXA	BC034424	0.03	1.63	-0.22	-0.24
AK093691		AK093691	0.29	1.57	0.78	0.5
NM_032599	FAM71F1	NM_032599	0.4	1.51	-0.26	-0.67
NM_138731	MIPOL1	NM_138731	-0.58	1.21	-1.31	-0.72
NM_178497	C4orf26	NM_178497	-0.12	1.36	-0.02	0.1
NM_001165	BIRC3	NM_001165	-0.48	1.34	-0.12	0.37
NM_000185	SERPIND1	NM_000185	-0.08	2.59	0.27	0.35
NM_144972	LDHAL6A	NM_144972	-0.09	2.36	0.25	0.34
S71486		S71486	0.29	1.51	0.08	-0.21
THC2650011			0.01	3.03	-0.02	-0.03
BX118026		BX118026	-0.1	4.36	0.25	0.35
NM_023068	SIGLEC1	NM_023068	-0.08	6.28	0.26	0.35
NM_018647	TNFRSF19	NM_018647	-0.08	4.17	0.26	0.35
NM_017511	MUC5AC	NM_017511	-0.6	1.23	-0.85	-0.26
NM_014364	GAPDHS	NM_014364	-0.09	2.93	0.27	0.35
BC042806	LOC415056	BC042806	-0.11	3	0.24	0.35
NM_001135599	TGFB2	NM_001135599	0.24	1.36	0.33	0.09
			-0.15	2.82	-0.44	-0.29
NM_153183	NUDT10	NM_153183	0.46	1.32	0.62	0.16
AK097743	LOC100131195	AK097743	0.17	1.43	0.23	0.07
THC2779700		CV342468	0.06	1.31	-0.13	-0.19
NM_001082	CYP4F2	NM_001082	-0.43	1.21	-0.3	0.13
NM_000527	LDLR	NM_000527	-0.5	1.65	0.01	0.52
NM_002228	JUN	NM_002228	0.39	2.04	0.18	-0.22
AK022471	NGLY1	AK022471	-0.69	1.44	-0.25	0.44
BC038431		BC038431	-0.75	2.1	-0.73	0.02
			-0.36	2.08	0.01	0.37
BM928667		BM928667	0.49	1.23	-0.21	-0.71
THC2679057			-0.15	3.17	0.21	0.35
NM_024603	BEND5	NM_024603	-0.33	1.63	-0.5	-0.17
NM_001030004	HNF4A	NM_001030004	-0.09	3.53	0.24	0.33
NM_001369	DNAH5	NM_001369	-0.6	1.25	-0.61	0
NM_032135	FSCB	NM_032135	-0.1	2.59	0.26	0.35
NM_012234	RYBP	NM_012234	-0.08	1.23	0.23	0.31
NM_004864	GDF15	NM_004864	0.14	1.27	0.59	0.45
NM_024722	ACBD4	NM_024722	-0.19	1.25	-0.49	-0.3
THC2676657			0.13	1.47	0.44	0.31
NM_002228	JUN	NM_002228	0.38	2.04	0.13	-0.25
BG818013		BG818013	0.14	1.52	-0.32	-0.46
BM681332		BM681332	-0.1	4.8	0.27	0.37
NM_001032392	PLGLB1	NM_001032392	0.46	1.53	1.04	0.58
NM_001032392	PLGLB1	NM_001032392	0.49	1.37	1.03	0.54
AF147446	LPIN1	AF147446	0.25	1.52	0.84	0.59
NM_001969	EIF5	NM_001969	0.49	1.33	0.92	0.43
AW817085		AW817085	-0.2	1.27	0.16	0.36
AB033099	ATAD3B	AB033099	0.08	1.84	0.11	0.04
