# Supplementary material for: Lipid starvation and hypoxia synergistically activate ICAM1 and multiple genes in an Sp1-dependent manner to promote the growth of ovarian cancer
Source: Mol Cancer. 2015 Apr 8;14:77. doi: 10.1186/s12943-015-0351-z (PMC4396815; doi:10.1186/s12943-015-0351-z)
Supplement: Additional file 3: Table S2. — Full list of genes (probes) identified by microarray analysis as shown in Additional file 2: Figure S4c. [file 12943_2015_351_MOESM3_ESM.xlsx]

## Sheet: Sheet1
Measurement ID	(N FCS‒/N FCS+) < 2	(H FCS+/N FCS+) < 2	(SSH/N FCS+) > 3	Gene Symbol
NM_001008394	1.46409	0.776303	9.36047	EID3
AK055545	1.04274	1.66847	3.11143	FRMD6
NM_001012718	0.71027	1.37296	5.52978	IL32
NM_001198	0.841123	1.5103	3.00115	PRDM1
AF249277	1.10671	1.02876	3.39011	MTHFS
NM_012296	1.37434	1.77041	3.9876	GAB2
NM_002985	0.897071	0.984196	5.36681	CCL5
NM_001197	0.393535	1.80459	4.51106	BIK
NM_002037	1.07224	1.64013	4.10395	FYN
NM_021127	1.3916	0.446098	3.4223	PMAIP1
NM_000636	1.43797	0.95226	6.89942	SOD2
NM_000931	1.66069	1.07711	4.012	PLAT
NM_172211	0.852846	0.518345	4.67956	CSF1
NM_172210	0.835596	0.72399	4.6717	CSF1
NM_013278	1.00527	1.80833	11.9831	IL17C
NM_013942	1.32639	1.49486	4.69774	PAX3
NM_014903	1.16084	1.88662	12.0023	NAV3
XM_497898	0.946393	1.31108	3.25192	LOC442065
BC111716	1.31505	1.73319	4.33937	PTPRH
XM_496362	1.26089	1.13423	3.38887	LOC440587
AF255565	0.930826	1.95754	3.83694	SP100
NM_001012733	1.76292	1.33836	3.47953	AGPAT4
NM_031453	1.34021	1.15324	3.00901	FAM107B
XM_373263	0.964747	1.14139	5.0937	LOC392262
NM_002064	1.11669	1.85721	4.22713	GLRX
NM_001069	1.14925	1.51878	3.29576	TUBB2A
NM_006065	0.8393	1.14514	3.0489	SIRPB1
BC038856	1.11619	1.34978	3.38908	C9orf89
XM_498350	0.986688	1.18732	3.55061	LOC645013
NM_173469	0.604369	1.99344	3.01353	UBE2Q2
NM_002658	1.57787	1.07707	3.27323	PLAU
NM_152545	0.516129	1.4869	7.5023	RASGEF1B
NM_002061	1.07647	0.579094	3.30046	GCLM
NM_000817	0.966114	1.49423	4.15604	GAD1
BC011609	0.841501	1.69862	3.09646	DNAJB2
NM_014007	1.06331	1.11007	3.54553	ZBTB43
NM_007185	0.89391	1.08428	3.05214	TNRC4
XM_928689	1.27377	1.12105	3.0968	LOC645680
BC069435	1.08542	0.654974	5.24618	TNFSF15
NM_000757	0.654541	0.610945	4.32027	CSF1
NM_171829	1.22716	1.87977	6.88628	KCNMB3
AF039390	0.898307	1.40348	4.53414	TNFSF15
XM_930227	0.743946	1.18482	5.93475	LINCR
BC104462	0.677744	1.00881	4.32997	TNFSF15
NM_002868	1.28831	1.76358	3.17789	RAB5B
NM_000612	1.88596	1.24772	3.55403	IGF2
AF111804	1.42208	0.844873	3.33751	CAMTA1
AY358854	0.941809	0.676899	5.35025	PPIF
NM_003900	0.949252	0.818698	3.4737	SQSTM1
BC036923	1.32437	0.629814	4.26717	C9orf150
XM_370895	0.614704	1.99322	3.23168	LOC388163
NM_153048	0.341135	1.61471	4.14487	FYN
NM_153047	0.342706	1.54916	4.20437	FYN
NM_001012750	1.14508	1.79179	3.14288	ABI1
XM_372878	0.775768	1.29898	3.02565	LOC391282
NM_022818	1.24981	1.36753	5.05964	MAP1LC3B
NM_001015881	1.97334	1.94512	3.83515	TSC22D3
BC032131	0.655441	1.94758	5.17721	MT1X
AB007870	1.09684	1.48162	4.40868	NUPL1
NM_058174	0.893581	1.03524	3.5744	COL6A2
XM_933987	0.995634	1.57362	3.05591	LOC646869
NM_058172	1.84089	1.6963	4.88409	ANTXR2
BC114376	1.60657	1.35859	3.04115	SLCO1B1
BC101266	1.84637	1.92301	4.29599	C15orf21
XM_370883	1.08409	1.996	3.36915	LOC388148
BX648032	1.95797	0.997519	3.04722	TBC1D23
NM_172345	1.55894	1.61024	3.03794	SPAG9
NM_020130	1.96428	1.52232	10.1013	C8orf4
XM_929125	0.886085	1.99702	3.80174	LOC646163
NM_001024466	1.66307	0.784827	6.03223	SOD2
NM_001024465	1.52459	0.879563	7.10476	SOD2
NM_152461	1.06857	1.21827	4.20118	ERN1
XM_370887	0.948029	1.89742	3.6161	LOC388153
NM_001498	0.89023	0.851135	4.40334	GCLC
NM_020422	1.21047	1.60267	3.79225	LOC57146
AX770999	1.49928	1.45393	5.0083	N/A
NM_001353	0.890782	0.831593	3.15465	AKR1C1
NM_002749	1.36675	1.42226	3.28232	MAPK7
NM_002605	1.5063	1.49135	3.48897	PDE8A
XM_069842	1.26029	1.52853	3.16755	LOC402694
NM_021158	1.67622	1.27705	7.37915	TRIB3
NM_001463	1.7346	1.48681	3.75807	FRZB
NM_012388	1.96747	1.58052	3.33209	PLDN
NM_002994	0.909191	0.458038	4.49955	CXCL5
NM_152899	1.75484	0.996704	3.15629	IL4I1
BC104433	1.52463	1.74835	3.00641	HCG27
BC068555	1.33838	1.4073	5.4163	ARHGAP26
BC069330	0.779347	1.65608	11.5522	LTB
NM_023107	0.701113	1.91821	3.08704	FGFR1
AK095499	0.808376	1.79132	3.24919	SIRPB2
NM_020529	0.922776	1.88937	3.97507	NFKBIA
NM_178821	1.16064	1.34848	3.69262	WDR69
XM_292963	1.29644	1.64298	3.05154	LOC643997
NM_003739	1.03176	1.89072	3.68964	AKR1C3
NM_003330	0.811813	0.612292	3.31806	TXNRD1
BC014008	0.850749	1.92702	4.33974	TNIP1
NM_006729	1.01437	1.40099	3.35909	DIAPH2
XM_379454	0.878116	0.845348	3.90859	LOC401284
AK055636	1.89153	1.42719	4.32225	ANTXR2
AF111847	1.80575	1.94941	3.69037	ARFGAP3
BC003637	1.81604	0.906489	3.80916	DDIT3
BC053323	1.27391	1.55818	3.66613	N4BP3
NM_152309	0.974894	0.940956	3.0869	PIK3AP1
XM_931634	0.952299	0.713279	3.96713	LOC643561
BC011858	1.42576	1.74032	3.03091	ABTB1
BC101123	1.42159	1.57028	4.88519	INGX
BC008464	0.997055	1.3695	3.91284	ARG2
BC008600	1.45202	1.31415	16.2578	CCL5
NM_016584	1.44918	0.905138	12.8544	IL23A
NM_001033583	1.1324	1.77552	3.14492	ACOT9
NM_012323	0.987998	1.5019	3.43249	MAFF
NM_001030287	0.883781	1.8642	6.99156	ATF3
AF354656	1.09083	0.896246	3.40984	BBC3
AF354654	1.35003	1.13261	3.72278	BBC3
BC000715	1.19943	0.871327	3.61437	CLEC4E
AK125608	1.14808	1.33634	3.06512	HLA-A
BC016281	1.10795	1.57216	8.21774	BCL2A1
NM_017596	1.33872	0.465112	4.18866	KIF21B
NM_004936	1.06819	1.22672	3.80332	CDKN2B
BC019341	1.41449	1.40973	4.17141	SEC24A
NM_005658	1.78107	1.24643	5.27182	TRAF1
BC038673	1.00149	1.33593	3.0435	C9orf100
NM_024111	1.74558	0.604203	7.98493	CHAC1
BC106075	1.78767	1.52861	3.12918	GLRX
NM_018420	0.822642	1.31208	3.17747	SLC22A15
BC047654	1.36543	1.84507	3.13956	RNF11
BC017222	0.948901	0.833051	3.09332	SQSTM1
BC030205	0.721495	0.844258	6.17399	TNFAIP6
NM_022842	0.978145	1.9494	3.48139	CDCP1
NM_004612	1.61796	1.41144	3.14835	TGFBR1
NM_182685	0.899044	1.39238	4.07107	EFNA1
NM_004251	1.32342	1.6653	3.27366	RAB9A
NM_014470	1.75608	0.990093	6.30831	RND1
NM_004419	1.71033	1.95976	6.92805	DUSP5
NM_021199	1.08955	1.5184	5.49895	SQRDL
BC063307	1.17897	1.88424	3.37222	BACH1
BX648512	1.50062	1.97772	3.02544	ACOT9
BC107042	0.552226	0.994006	4.14114	IL1F6
BC045694	0.962221	1.80104	3.22487	MAP4K4
AJ488201	0.943147	1.10361	8.82424	NAV3
BC016934	1.37451	1.67811	18.5944	SOD2
NM_004428	0.754426	1.20865	3.36767	EFNA1
BC068522	1.04065	1.99474	4.81756	JUN
NM_033514	1.11702	1.19059	3.60418	LIMS3
AK128375	1.94977	1.65529	4.17042	N/A
U36501	1.41088	1.96511	3.32415	SP100
XM_290985	1.53752	1.82031	4.72517	LOC440895
NM_017700	1.28151	1.20254	7.83167	FLJ20184
XM_932248	1.10894	0.976073	4.55707	LOC644569
BC009401	0.537121	1.85523	5.19324	IL32
AK126785	1.58886	1.89019	4.38329	N/A
BC105057	1.44216	1.29917	3.13142	PHEX
NM_014417	1.3574	1.00079	4.42321	BBC3
AK092437	0.610741	0.989718	5.06684	HEY1
AK095177	0.844707	1.77074	3.37977	PAG1
NM_004235	1.65741	1.37096	6.0829	KLF4
XM_926822	1.94333	1.40175	3.24726	LOC643502
NM_001039694	1.52975	1.29074	3.05985	N/A
BC056889	0.958482	1.08604	4.87188	LOC51149
BC018051	1.77063	1.23675	3.39092	KCNK1
AK128515	0.959546	0.717011	3.6154	TXNRD1
BC005122	1.73285	1.73501	3.36418	ARFGAP3
NM_002182	1.39543	1.05384	4.3253	IL1RAP
XM_933630	1.55682	1.77947	3.44042	LOC653746
AK126766	1.79834	1.18328	3.08197	LEPREL2
NM_080655	0.804907	1.93331	3.91837	C9orf30
XM_929496	0.670943	1.83308	3.29018	LOC646561
XM_291763	1.99874	1.46735	3.15599	LOC340947
M58603	1.35807	1.35191	5.05135	NFKB1
NM_001561	1.24736	0.615549	6.72434	TNFRSF9
BC005254	0.913552	1.33262	3.78596	CLEC2B
NM_015071	1.04414	1.11663	3.2743	ARHGAP26
BC027484	1.85148	0.706042	10.5206	TRIB3
BC106046	1.55336	1.50036	3.18834	PBEF1
BC098130	1.59775	1.07798	4.35009	IL1F9
AK056699	0.411566	1.26137	3.26528	FYN
BC000871	0.886151	1.79904	3.56662	ANXA3
AY313926	0.90136	1.15489	6.77489	ATF3
NM_001570	1.19976	1.04106	7.42903	IRAK2
BC067522	1.24239	1.45617	4.57658	MMP13
NM_014345	1.34854	1.51838	3.58308	ZNF318
NM_001039574	0.723357	1.31922	3.08563	KCNC4
NM_004666	1.39468	0.797709	5.6594	VNN1
NM_173495	1.06913	1.58342	3.35754	PTCHD1
NM_182790	1.16767	1.32771	3.22697	PBEF1
XM_933650	1.13316	1.56708	28.1049	LOC644241
XM_927327	1.13258	0.890001	3.42548	LOC644100
NM_014440	0.715008	0.765381	3.65504	IL1F6
XM_926243	1.34103	0.793668	3.10445	LOC642464
BC005304	1.48066	1.49642	3.00697	GLRX
NM_001005376	1.1745	1.45446	4.97846	PLAUR
BC100949	0.967036	1.33794	3.12322	RASSF3
NM_002360	1.13563	1.91305	3.82046	MAFK
AJ011896	0.965228	1.76174	3.09974	TNIP1
BC016341	1.70669	1.76427	3.34465	ISG20
NM_014686	1.73512	1.63058	3.19643	KIAA0355
BC007541	1.6349	1.18334	3.12601	STS-1
XM_370654	1.43958	1.12026	3.61069	ZC3H12C
NM_005067	1.00274	1.71584	3.80272	SIAH2
BC001491	1.12275	1.65623	5.05151	HMOX1
AK125490	0.836963	0.975194	10.8618	N/A
BC010952	1.63432	1.16048	37.906	PI3
XM_929084	1.22385	1.10631	3.21951	LOC646119
NM_001002235	1.79624	1.07834	8.98503	SERPINA1
NM_002356	0.770922	1.54656	3.18831	MARCKS
BC093968	1.38346	1.2884	3.11987	ABTB2
BC020209	1.61884	1.5565	4.18626	AGPAT4
NM_001005268	1.48369	0.988838	4.13806	C15orf21
NM_001005267	0.583892	1.39525	3.51235	C15orf21
BC020216	1.0706	1.2141	5.18846	AKR1C1
NM_017629	1.46719	1.58485	3.11431	EIF2C4
BC032698	0.994708	1.4505	4.03956	EFNA1
BC010965	1.35685	1.48878	3.27745	GLRX
BC015490	0.937436	0.689089	4.05613	AKR1C1
NM_000332	1.81036	1.17748	6.87876	ATXN1
BC107876	0.908069	1.55663	3.23569	ANTXR2
AF130063	1.47953	1.94205	3.02047	N/A
BC017187	1.89965	0.952144	4.22964	RPS6KA5
NM_024929	1.46431	1.56365	3.42695	C6orf59
BC066334	0.860942	1.76824	3.30806	RGC32
XM_935238	1.42616	1.95539	3.25802	GOLGA8F
BC020623	0.768375	0.583692	5.07647	C8orf4
NM_181782	1.78347	1.0174	3.86877	NCOA7
NM_004200	1.25023	1.97445	5.38894	SYT7
BC007524	1.64437	0.996038	3.8113	SPAG9
XM_927404	1.20148	1.62213	3.27031	LOC401914
NM_182920	1.72649	1.07733	3.72478	ADAMTS9
BC066890	1.00993	1.55028	5.5185	NR4A2
AF139460	1.4928	1.10208	3.44235	ZBTB20
BC069051	1.03546	1.1081	3.88053	LOC51149
BC053871	1.6635	1.4262	3.05938	MEF2A
XM_929861	1.06845	1.91958	4.37075	LOC653521
NM_000228	1.36373	1.5047	3.66926	LAMB3
NM_005188	1.65703	1.56196	3.09853	CBL
XM_929057	1.10864	0.991572	4.25816	LOC646094
NM_005950	0.180665	1.99646	3.15976	MT1G
NM_000364	1.41956	1.86274	3.12918	TNNT2
AF528079	1.62622	1.4113	3.8633	MGC17330
NM_153218	1.84087	1.73167	4.1734	FLJ38725
BC037982	0.872261	1.02991	3.48205	LRRC49
BC034528	1.88102	1.68868	5.40757	SERPINB8
AB209109	1.20285	1.31397	3.02381	TMF1
BC007024	1.98199	1.59303	6.37528	AKR1C2
CR749490	1.18266	1.4865	4.19598	USP53
XM_376334	1.77504	1.17098	5.82755	FLJ43963
NM_025147	1.04568	0.987736	3.15995	COQ10B
BC110810	1.54415	1.28835	3.9316	C10orf132
AK056767	0.9545	1.61071	4.38814	MAFK
BC016836	1.11133	1.64165	5.12432	SQRDL
NM_002228	1.037	1.61769	6.4004	JUN
NM_006216	1.51006	0.988548	3.70606	SERPINE2
NM_000201	1.39601	0.96798	14.7879	ICAM1
NM_182491	1.79618	1.38766	3.29437	ZFAND2A
BC059400	1.45756	1.94667	7.17401	CREB5
XM_932812	1.20459	1.65055	3.98685	SRRM1L
NM_005026	1.08696	1.50783	5.25856	PIK3CD
BC110999	0.789029	1.69368	3.07932	OGFRL1
NM_005426	1.461	1.98636	4.1542	TP53BP2
NM_004458	1.79838	1.11905	3.64452	ACSL4
BC019230	1.08616	1.28933	3.21386	AKR1C3
AF468010	1.00075	1.84662	3.13179	CDCP1
BC062545	1.45363	1.76613	6.44092	DUSP5
XM_926392	1.05812	1.56418	5.06301	LOC643017
BC058032	1.236	1.0895	3.64015	C14orf118
NM_013305	1.31493	0.798368	3.05917	ST8SIA5
XM_929938	1.808	1.07835	3.02135	LOC646970
BC026038	1.08217	1.62552	3.37825	IGHG1
BC019625	1.26483	0.29522	3.85998	CHAC1
BC058160	1.9367	1.6215	3.03947	LOC554234
XM_929761	1.65497	1.15494	3.08465	LOC646804
BC096346	1.76376	1.2548	3.3535	ITGAM
BC051765	0.924948	1.04794	3.02198	NFKB1
NM_002341	0.69835	0.845877	8.66254	LTB
NM_181461	0.665231	1.47879	3.71365	PAX3
NM_005990	0.860347	1.96913	4.43628	STK10
BC031099	1.7733	1.74455	4.22102	FAM83F
AK092607	0.743528	1.73477	3.27603	BSPRY
BC018780	1.21214	1.61246	3.13034	TUBB2A
BC039894	0.850144	0.979184	3.02743	GCLC
NM_000329	1.41706	1.61219	3.42196	RPE65
BC013120	1.79532	0.668068	3.6311	PMAIP1
BC053621	1.98999	1.92958	3.5135	IL1RAP
NM_004330	1.85246	1.85062	3.68519	BNIP2
BC040008	1.58379	1.49627	3.62516	TPT1
NM_001017987	0.956215	1.08	4.40159	LOC51149
NM_004472	1.52659	1.21377	4.9845	FOXD1
NM_014395	1.45918	1.56851	4.91261	DAPP1
XM_929614	1.7356	1.60887	3.38129	LOC644641
XM_927984	0.894185	1.93066	3.47814	LOC644897
AY225521	0.91937	1.53955	4.85756	N/A
NM_001039	0.737504	1.81526	5.49252	SCNN1G
NM_000438	1.22195	1.1591	6.44621	PAX3
NM_001034954	1.66291	1.50478	3.16462	SORBS1
BC093812	0.898248	1.56746	4.5033	LIMS3
NM_002704	1.05426	0.776737	3.27255	PPBP
XM_934944	1.19033	1.87652	3.22967	LOC653638
XM_370838	0.863365	1.57354	3.24276	WHDC1L1
BC026349	0.550227	1.89188	3.31894	GAD1
BC066267	1.20717	0.707457	14.9579	IL23A
NM_001005922	0.728946	1.32012	3.4571	KRTAP5-1
AY841998	1.27721	1.48388	3.48027	SAT
NM_182981	1.5017	0.894866	4.17252	OKL38
BC093822	1.3621	1.74722	5.64944	STYK1
XM_928441	1.35324	1.49011	9.32266	FLJ46906
NM_001012636	0.592368	1.64309	4.52314	IL32
NM_130469	0.984668	1.27545	3.0594	JDP2
NM_001012635	0.721507	1.62623	5.26771	IL32
NM_001012634	0.445336	1.80549	3.81575	IL32
BC101835	0.978598	1.31448	4.87865	IL17C
NM_018950	1.55841	1.66588	3.02505	HLA-F
NM_001012633	0.547152	1.44898	5.58869	IL32
NM_005261	1.37256	1.30329	4.4093	GEM
NM_001012632	0.383704	1.9021	5.07795	IL32
NM_001706	1.25031	1.73196	3.37103	BCL6
NM_001012631	0.43292	1.83692	4.97327	IL32
NM_006512	1.31643	1.70222	5.48629	SAA4
AF118078	0.986742	1.62271	3.42997	PRO1848
AK131316	1.27939	1.25859	3.12509	FMNL2
NM_012081	1.29606	1.42586	11.8803	ELL2
AY217665	1.57264	1.6238	4.65739	RASSF6
NM_177532	1.07198	1.4808	3.97755	RASSF6
NM_002502	1.47016	1.46455	3.18446	NFKB2
AY234180	1.04644	1.20007	3.83481	BCL2A1
AX772824	1.14772	1.09293	3.30839	N/A
NM_014059	0.739196	1.18287	5.04191	RGC32
NM_001025252	0.830618	1.72321	3.11391	TPD52
AF489824	1.39942	1.55179	3.01914	TJP2
NM_000161	1.2048	0.763401	3.52904	GCH1
NM_003259	1.11017	1.80243	4.09287	ICAM5
NM_007115	1.17854	1.53449	9.49488	TNFAIP6
AJ880387	1.71759	0.916956	3.54234	IL4I1
XM_377997	1.55672	1.29483	3.36108	LOC402716
NM_005118	1.29883	1.07781	6.97158	TNFSF15
NM_013322	0.600986	1.67691	3.46765	SNX10
XM_069734	1.63557	1.9449	3.45185	LOC136143
BC012423	1.30249	0.705761	5.15495	SOD2
BC062344	1.21582	1.48545	3.08743	PTCHD1
NM_006147	1.25655	1.9826	3.09396	IRF6
NM_001011666	1.94907	1.45212	8.97315	CREB5
NM_000295	1.98591	0.982692	8.25016	SERPINA1
U57843	0.695163	1.69756	3.32411	PIK3CD
BC069652	1.41789	1.54789	6.07305	SCNN1G
NM_003998	1.04912	1.0239	3.0687	NFKB1
NM_014994	1.71507	0.817662	3.0962	MAPKBP1
NM_022127	0.649415	0.81514	9.64743	SLC28A3
BC000658	1.00987	1.26435	3.8238	STC2
BC000551	1.18432	1.85355	4.86489	MGLL
XM_928368	1.88132	1.82156	3.78373	LOC392481
BC032476	0.633459	1.65515	3.06131	OKL38
BC015642	1.52294	0.975272	8.31805	SERPINA1
NM_000575	1.06258	1.15776	16.6912	IL1A
BC074941	0.956468	1.0835	6.80476	TNFSF15
AB033012	1.39523	1.31023	3.71834	SEC14L2
XM_034274	1.15655	1.97258	3.37953	MYBL1
AK131268	1.06859	0.859614	6.11566	N/A
NM_000675	0.883077	0.562842	3.96587	ADORA2A
NM_152271	1.56553	1.02493	3.184	LONRF1
NM_001172	1.00451	1.35587	3.49346	ARG2
NM_001945	1.04589	0.502013	4.15285	HBEGF
NM_152277	1.38467	1.49558	4.1078	DC-UbP
XM_934894	1.47105	0.536029	4.01492	LOC440421
BC009612	1.55247	1.68448	3.10348	HIST1H2BC
BC001599	0.572801	1.5599	4.64535	BIK
M79462	0.787929	0.968273	3.61924	PML
BC022295	0.740857	1.103	10.0227	OLR1
NM_032818	1.64292	1.77355	3.04449	C9orf100
NM_003027	1.16572	1.87959	4.68239	SH3GL3
AB078026	0.745897	1.89595	6.15495	ATF3
NM_144975	1.35906	0.857952	3.63498	SLFN5
NM_183395	0.98059	1.50967	3.19269	CIAS1
BC038231	1.42468	1.55217	5.28296	DUSP8
NM_002543	1.03632	1.03734	9.25383	OLR1
BC014469	1.07061	1.2637	4.14574	CDKN2B
BC015969	0.793351	0.918108	13.0932	ICAM1
XM_060887	1.30682	1.35212	3.50146	LOC128192
NM_197955	1.33499	1.84385	13.9444	C15orf48
NM_032548	1.20955	1.71734	3.71787	ABTB1
NM_000594	1.12968	1.76886	42.993	TNF
BC015037	1.198	1.72821	4.1582	MAFF
AF006516	1.23086	1.53732	3.01218	ABI1
XM_934629	1.32154	1.32121	4.35703	LOC440895
XM_927502	1.27582	1.35663	3.02089	LOC644338
XM_934628	1.09432	1.19169	3.58336	LOC440895
NM_016175	1.01549	1.10981	4.32355	LOC51149
BC051810	1.54831	1.54998	3.00232	TNFRSF19L
BC030830	1.38456	0.805364	3.03703	CD83
NM_006572	1.52137	1.86767	4.56414	GNA13
NM_006775	0.846406	1.88116	3.38786	QKI
BC015537	1.63689	1.41851	3.00007	HBE1
BC065723	0.867748	1.45402	3.16412	LOC391257
NM_001008567	1.74148	1.95609	3.01242	TSC1
BC069152	1.11509	1.74865	6.54167	IL17C
NM_152284	1.12725	1.1455	3.39116	CHMP4C
